# Supplementary material for: Application of FT-IR spectroscopy using the IR Biotyper® for Leptospira: protocol optimization and first spectral insights
Source: Eur J Clin Microbiol Infect Dis. 2026 Apr 11;45(8):2281–90. doi: 10.1007/s10096-026-05507-3 (PMC13428689; doi:10.1007/s10096-026-05507-3)
Supplement: Supplementary file 1 — Supplementary Material 1. [file 10096_2026_5507_MOESM1_ESM.xlsx]

## Sheet: Plan1
Serovar	Amostra	Espécie	Sorogrupo	Sorovar	KmerFinder-3.2	Query coverage	Score (KF)	jspecies	z-score (JSP)	Pathogenwatch	ST (PW)		SpeciesFinder (16S)	Confidence of result	MLST (Pubmlst) 1
6584	1-A	L. interrogans	Australis	Australis	NZ_CP011410.1 Leptospira interrogans serovar Bratislava strain PigK151 chromosome I, complete sequence	79.41%	90255	Leptospira interrogans sorovar Canicola str. LT1962/Leptospira interrogans sorovar Lora str. TE 1992	0.99965	Leptospira interrogans;RefSeq referenceNZ_MVAF01000001.1	*b125	novel ST	Leptospira kirschneri str. H1 AHMY02000034	PASS	51 (closest profile)	2 mismatch
6585	1-B	L. interrogans	Australis	Bratislava	NZ_CP011410.1 Leptospira interrogans serovar Bratislava strain PigK151 chromosome I, complete sequence	92.75%	102989	Leptospira interrogans 733/Leptospira interrogans serovar Bratislava PigK151	0.99991/0.99981	Leptospira interrogans; RefSeq reference NZ_CP011410.1	24		Leptospira interrogans serovar Autumnalis FJ154543	PASS	24
~ç~;	2	L. santarosai	Sejroe	Guaricura1	NZ_CP006694.1 Leptospira santarosai serovar Shermani str. LT 821 chromosome I, complete sequence	71.06%	55203	Leptospira santarosai str. HAI1349	0.99914	Leptospira santarosai;RefSeq reference NZ_AHOA02000039.1	179		Leptospira santarosai serovar Alexi	PASS	179
6587	2-A	L. interrogans	Autumnalis	Autumnalis	NZ_CP006723.1 Leptospira interrogans serovar Linhai str. 56609 chromosome 1, complete sequence	76.45%	87415	Leptospira interrogans sorovar Canicola str. LT1962/Leptospira interrogans sorovar Lora str. TE 1992	0.99965	Leptospira interrogans;RefSeq reference NZ_JQQQ01000001.1	27		Leptospira interrogans serovar Autumnalis FJ154543	PASS	27
6588	4	L. interrogans	Bataviae	Bataviae	NZ_CP043880.1 Leptospira interrogans serovar Bataviae strain 1548 chromosome, complete genome	89.17%	101400	Leptospira interrogans serovar Bataviae LepIMR 22	0.99968	Leptospira interrogans;RefSeq reference NZ_AFLQ01000338.1	50		Leptospira interrogans serovar Autumnalis FJ154543	PASS	50
6589	5	L. interrogans	Canicola	Canicola	NZ_CP044509.1 Leptospira interrogans serovar Canicola strain LJ178 chromosome 1, complete sequence	90.73%	98102	Leptospira interrogans str. Kito/Leptospira interrogans serovar Canicola str. Fiocruz LV133	0.99975/0.9997	Leptospira interrogans;RefSeq reference NZ_AFLP01000437.1	37		Leptospira interrogans serovar Canicola FJ154561	PASS	37
6590	6	L. borgpetersenii	Celledoni	Whitcombi	NZ_CP030142.1 Leptospira mayottensis strain VS2413 chromosome I, complete sequence	18.49%	18278	Leptospira weilii str. LNT 1234/Leptospira borgpetersenii str. 200701203	0.99928/0.97892	Leptospira weilii;RefSeq reference NZ_JQRR01000001.1	*98a0	novel ST	Leptospira weilii serovar Celledoni FJ154580	PASS	186,190,194,195,242 (closest profile)	5 mismatches
6591	7	L. kirschneri	Cynopteri	Cynopteri	NZ_CP092660.1 Leptospira kirschneri strain FMAS_PN5 chromosome 1, complete sequence	60.17%	60643	Leptospira kirschneri serovar Cynopteri str. 3522 CT	0.9999	Leptospira kirschneri;RefSeq reference NZ_AHMN02000024.1	70		Leptospira interrogans serovar Autumnalis FJ154543	PASS	70
6592	8	L. kirschneri	Grippotyphosa	Grippotyphosa	NZ_CP092660.1 Leptospira kirschneri strain FMAS_PN5 chromosome 1, complete sequence	60.45%	60310	Leptospira kirschneri serovar Grippotyphosa str. Moskva	0.99997	Leptospira kirschneri/RefSeq reference NZ_MVIS01000001.1	110		Leptospira interrogans serovar Autumnalis FJ154543	PASS	110
6593	9	L. interrogans	Hebdomadis	Hebdomadis	NZ_CP092151.1 Leptospira interrogans strain FMAS_PN2 chromosome 1, complete sequence	84.03%	91030	Leptospira interrogans serovar Hebdomadis str. R499	0.99963	Leptospira interrogans;RefSeq reference NZ_JMDJ01000001.1	118		Leptospira interrogans serovar Canicola FJ154561	PASS	118
6594	10-A	L. interrogans	Icterohaemorrhagiae	Copenhageni	NZ_CP020414.2 Leptospira interrogans serovar Copenhageni strain FDAARGOS_203 chromosome, complete genome	92.65%	100980	Leptospira interrogans Capivara/Leptospira interrogans serovar Copenhageni str. HAI0188	0.99994/0.99988	Leptospira interrogans;RefSeq reference NZ_WNNH01000001.1	17		Leptospira interrogans serovar Autumnalis FJ154543	PASS	17
6595	10-B	1. interrogans	tcterohaemorrhagiae	Icterohaemorrhagiae	NZ_CP020414.2 Leptospira interrogans serovar Copenhageni strain FDAARGOS_203 chromosome, complete genome	92.55%	100741	Leptospira interrogans ATCC 43642/Leptospira interrogans serovar Icterohaemorrhagiae str. Verdun LP	0.99994/0.99991	Leptospira interrogans;RefSeq reference NZ_FTNA01000056.1	17		Leptospira interrogans serovar Autumnalis FJ154543	PASS	17
6596	11	L. borgpetersenii	Javanica	Javanica	NZ_CP072626.1 Leptospira borgpetersenii strain FMAS_AP4 chromosome 1, complete sequence	91.74%	83327	Leptospira borgpetersenii serovar Javanica DSM 21538	0.99996	Leptospira borgpetersenii;RefSeq reference NZ_QAJG01000001.1	143		Leptospira borgpetersenii serovar Javanica QAJG01000057	PASS	143
6597	13A	L. interrogans	Pomona	Pomona	NZ_CP092151.1 Leptospira interrogans strain FMAS_PN2 chromosome 1, complete sequence	86.50%	92953	Leptospira interrogans serovar Pomona str. CSL4002	0.99973	Leptospira interrogans;RefSeq reference NZ_AFLT02000043.1	140		Leptospira interrogans serovar Canicola FJ154561	PASS	140
LEIAL 6598	14	L. interrogans	Pyrogenes	Pyrogenes	NZ_CP092156.1 Leptospira interrogans strain FMAS_AP6 chromosome 1, complete sequence	82.46	94052	Leptospira interrogans serovar Pyrogenes str. 2006006960	0.99969	Leptospira interrogans;RefSeq reference NZ_AHPW01000344.1	88		Leptospira interrogans serovar Autumnalis FJ154543	PASS	88
LEIAL 6599	15-A	L. interrogans	Sejroe	Hardjo (hardjoprajitno)	NZ_CP012603.1 Leptospira interrogans serovar Hardjo str. Norma chromosome I, complete sequence	92.12	102663	Leptospira interrogans serovar Hardjo str. Norma	0.99964	Leptospira interrogans;RefSeq reference NZ_CP043041.1	20		Leptospira interrogans serovar Autumnalis FJ154543	PASS	20
LEIAL 6600	15-C	L. borgpefersenii	Sejroe	Hardjo (hardjobovis)	NZ_CP084914.1 Leptospira borgpetersenii strain MN900 chromosome 1, complete sequence	78.82	68739	Leptospira borgpetersenii serovar Hardjo-bovis str. Sponselee Sponselee CDC	0.99887	Leptospira borgpetersenii;RefSeq reference NZ_CP033440.1	152		Leptospira borgpetersenii serovar Hardjo FJ154586	PASS	152
LEIAL 6601	16	L. santarosai	Shermani	Shermani	NZ_CP020414.2 Leptospira interrogans serovar Copenhageni strain FDAARGOS_203 chromosome, complete genome	92.61	101381	Leptospira interrogans serovar Icterohaemorrhagiae str. Verdun LP/Leptospira interrogans serovar Copenhageni str. Fiocruz L1-130	0.99993	Leptospira interrogans;RefSeq reference NZ_AKWC02000041.1	17		Leptospira interrogans serovar Autumnalis FJ154543	PASS	17
LEIAL 6602	17	L. borgpetersenii	Tarassovi	Tarassovi	NZ_CP084914.1 Leptospira borgpetersenii strain MN900 chromosome 1, complete sequence	91.05	81746	Leptospira borgpetersenii serovar Hardjo-bovis str. Sponselee Sponselee CDC	0.99745	Leptospira borgpetersenii;RefSeq reference NZ_JQRA01000001.1	153		Leptospira borgpetersenii serovar Pomona str. 200901868 AKWF02000065	PASS	153
LEIAL 6603	36	L. interrogans	Pomona	Pomona2	NZ_CP092151.1 Leptospira interrogans strain FMAS_PN2 chromosome 1, complete sequence	86.51	93506	Leptospira interrogans serovar Pomona str. CSL4002	0.99974	Leptospira interrogans;RefSeq reference NZ_AFLT02000043.1	140		Leptospira interrogans serovar Canicola FJ154561	PASS	140
LEIAL 6604	ST	L. interrogans	Djasiman	Sentot	NC_010602.1 Leptospira biflexa serovar Patoc strain 'Patoc 1 (Paris)' chromosome I, complete sequence	3.88	5266	Leptospira meyeri serovar Semaranga str. Veldrot Semarang 173	0.99996	Leptospira meyeri;RefSeq reference NZ_ANIL01000001.1	*da39	novel ST	Leptospira meyeri serovar Semaranga FJ154599	PASS	baixa cobertura
N° LEIAL	Amostra	Espécie	Sorogrupo	Sorovar	KmerFinder-3.2	Query coverage	Score	jspecies	z-score (JSP)	Pathogenwatch	ST (PW)		SpeciesFinder (16S)	Confidence of result	MLST (Pubmlst 1)
LEIAL6239	IAL_1	L. interrogans	Icterohaemorrhagiae	Icterohaemorrhagiae	NZ_CP020414.2 Leptospira interrogans serovar Copenhageni strain FDAARGOS_203 chromosome, complete genome	92.58%	100818	Leptospira interrogans ATCC 43642/Leptospira interrogans serovar Icterohaemorrhagiae str. Verdun LP	0.99995/0.99991	Leptospira interrogans;RefSeq reference NZ_FTNA01000056.1	17		Leptospira interrogans serovar Autumnalis FJ154543	PASS	17
LEIAL6240	IAL_2	L. interrogans	Icterohaemorrhagiae	Copenhageni	NZ_CP020414.2 Leptospira interrogans serovar Copenhageni strain FDAARGOS_203 chromosome, complete genome	92.59%	100818	Leptospira interrogans ATCC 43642/Leptospira interrogans serovar Copenhageni str. HAI0188	0.99994/0.99988	Leptospira interrogans;RefSeq reference NZ_FTNA01000056.1	17		Leptospira interrogans serovar Autumnalis FJ154543	PASS	17
LEIAL6241	IAL_3	L. kirshneri	Grippothyphosa	Grippothyphosa	NZ_CP092660.1 Leptospira kirschneri strain FMAS_PN5 chromosome 1, complete sequence	60.44%	60292	Leptospira kirschneri serovar Grippotyphosa str. Moskva	0.99996	Leptospira kirschneri;RefSeq reference NZ_MVIS01000001.1	110		Leptospira interrogans serovar Autumnalis FJ154543	PASS	110
LEIAL6242	IAL_4	L. interrogans	Canicola	Canicola	NZ_CP044513.1 Leptospira interrogans serovar Canicola strain 611 chromosome 1, complete sequence	90.86%	99457	Leptospira interrogans str. Kito/Leptospira interrogans serovar Canicola str. Fiocruz LV133	0.99996/0.99974	Leptospira interrogans;RefSeq reference NZ_AFLP01000437.1	37		Leptospira interrogans serovar Canicola FJ154561	PASS	37
LEIAL6243	IAL_5	L. interrogans	Pomona	Pomona	NZ_CP092151.1 Leptospira interrogans strain FMAS_PN2 chromosome 1, complete sequence	86.50%	93311	Leptospira interrogans serovar Pomona str. CSL4002	0.9997	Leptospira interrogans;RefSeq reference NZ_LUHH01000024.1	140		Leptospira interrogans X17547??	FAIL	140
LEIAL6244	IAL_6	L. interrogans	Bataviae	Bataviae	NZ_CP043880.1 Leptospira interrogans serovar Bataviae strain 1548 chromosome, complete genome	89.23%	101384	Leptospira interrogans serovar Bataviae LepIMR 22	0.99969	Leptospira interrogans;RefSeq reference NZ_AHQE01000318.1	50		Leptospira interrogans serovar Autumnalis FJ154543	PASS	50
LEIAL6245	IAL_7	L. interrogans	Australis	Australis	NZ_CP011410.1 Leptospira interrogans serovar Bratislava strain PigK151 chromosome I, complete sequence	79.44%	90362	Leptospira interrogans serovar Lora str. TE 1992/Leptospira interrogans serovar Australis str. 200703203	0.99964/0.99856	Leptospira interrogans;RefSeq reference NZ_MVAF01000001.1	*6eb1	novel ST	Leptospira kirschneri str. H1 AHMY02000034	PASS	51 (closest profile)	1 mismatch
LEIAL6246	IAL_8	L. interrogans	Pyrogenes	Pyrogenes	NZ_CP092156.1 Leptospira interrogans strain FMAS_AP6 chromosome 1, complete sequence	83.33%	92789	Leptospira interrogans serovar Icterohaemorrhagiae str. Verdun LP/Leptospira interrogans serovar Pyrogenes str. 2006006960	0.99977/0.99954	Leptospira interrogans;RefSeq reference NZ_AOWY01000001.1	13		Leptospira interrogans serovar Autumnalis FJ154543	PASS	13
LEIAL6247	IAL_9	L. borgpetersenii	Tarassovi	Tarassovi	NZ_CP084914.1 Leptospira borgpetersenii strain MN900 chromosome 1, complete sequence	90.97%	79723	Leptospira borgpetersenii serovar Hardjo-bovis str. Sponselee Sponselee CDC	0.99757	Leptospira borgpetersenii;RefSeq reference NZ_JQRA01000001.1	153		Leptospira borgpetersenii serovar Pomona str. 200901868 AKWF02000065	PASS	153
LEIAL6248	IAL_10	L. borgpetersenii	Sejroe	Sejroe	NZ_CP072626.1 Leptospira borgpetersenii strain FMAS_AP4 chromosome 1, complete sequence	84.92%	74464	Leptospira borgpetersenii serovar Ballum Muis5	0.99894	Leptospira borgpetersenii;RefSeq reference NZ_AHMS02000049.1	*4973	novel ST	Leptospira borgpetersenii serovar Javanica QAJG01000057	FAIL	155 (closest profile)	1 mismatch
LEIAL6249	IAL_11	L. interrogans	Autumnalis	Autumnalis	NZ_CP006723.1 Leptospira interrogans serovar Linhai str. 56609 chromosome 1, complete sequence	76.25%	86774	Leptospira interrogans serovar Lora str. TE 1992/Leptospira interrogans serovar Autumnalis str. LP101	0.99961/0.99924	Leptospira interrogans;RefSeq reference NZ_JQQQ01000001.1	*494b	novel ST	Leptospira interrogans serovar Autumnalis FJ154543	PASS	27 (closest profile)	1 mismatch
LEIAL6250	IAL_12	L. interrogans	Sejroe	Hardjo	NZ_CP012603.1 Leptospira interrogans serovar Hardjo str. Norma chromosome I, complete sequence	92.63%	103145	Leptospira interrogans str. Brem 329/Leptospira interrogans serovar Hardjo str. Norma	0.99979/0.99922	Leptospira interrogans;RefSeq reference NZ_CP012603.1	20		Leptospira kirschneri str. H1 AHMY02000034	PASS	20
LEIAL6251	IAL_13	L. interrogans	Sejroe	Wolffi	NZ_CP012603.1 Leptospira interrogans serovar Hardjo str. Norma chromosome I, complete sequence	80.68%	94314	Leptospira interrogans serovar Lora str. TE 1992	0.9997	Leptospira interrogans;RefSeq reference NZ_JQQJ01000001.1	58		Leptospira interrogans serovar Canicola FJ154561	PASS	58
LEIAL6252	IAL_14	L. borgpetersenii	Javanica	Javanica	NZ_CP072626.1 Leptospira borgpetersenii strain FMAS_AP4 chromosome 1, complete sequence	91.76%	83360	Leptospira borgpetersenii serovar Javanica DSM 21538	0.99997	Leptospira borgpetersenii;RefSeq reference NZ_QAJG01000001.1	143		Leptospira borgpetersenii serovar Javanica QAJG01000057	PASS	143
LEIAL6253	IAL_15	L. noguchii	Panama	Panama	NZ_CP091967.1 Leptospira noguchii strain barbudensis chromosome 1, complete sequence	70.75%	76826	Leptospira noguchii serovar Panama str. CZ214	0.99954	Leptospira noguchii;RefSeq reference NZ_JQRF01000001.1	171		Leptospira noguchii serovar Panama FJ154582	PASS	171
LEIAL6254	IAL_16	L. interrogans	Hebdomadis	Hebdomadis	NZ_CP006723.1 Leptospira interrogans serovar Linhai str. 56609 chromosome 1, complete sequence	76.34%	86364	Leptospira interrogans serovar Canicola str. LT1962/Leptospira interrogans serovar Hebdomadis str. R499	0.99961/0.99941	Leptospira interrogans;RefSeq reference NZ_JQQQ01000001.1	27		Leptospira interrogans serovar Autumnalis FJ154543	PASS	27
LEIAL6255	IAL_17	L. interrogans	Djasiman	Djasiman	NC_017551.1 Leptospira interrogans serovar Lai str. IPAV chromosome 1, complete sequence	83.21%	92197	Leptospira interrogans serovar Djasiman str. LT1649	0.99991	Leptospira interrogans;RefSeq reference NZ_AFMC02000016.1	*07a4	novel ST	Leptospira interrogans serovar Autumnalis FJ154543	PASS	11 (closest profile)	1 mismatch
LEIAL6256	IAL_18	L. borgpetersenii	Ballum	Castellonis	NZ_CP102680.1 Leptospira borgpetersenii serovar Javanica strain I2 chromosome 1, complete sequence	85.28%	78697	Leptospira borgpetersenii serovar Castellonis str. 200801910	0.99979	Leptospira borgpetersenii;RefSeq reference NZ_MVIU01000001.1	149		Leptospira borgpetersenii serovar Javanica QAJG01000057	PASS	149
LEIAL6257	IAL_19	L. biflexa	Semaranga	Patoc	NC_010602.1 Leptospira biflexa serovar Patoc strain 'Patoc 1 (Paris)' chromosome I, complete sequence???	2.03%	5251	Solirubrobacter taibaiensis KCTC 29222	0.8601	Leptospira meyeri;RefSeq reference NZ_ANIL01000001.1	*da39	novel ST	Leptospira meyeri serovar Semaranga FJ154599	PASS	baixa cobertura
LEIAL6258	IAL_20	L. kirshneri	Cynopteri	Cynopteri	NZ_CP092660.1 Leptospira kirschneri strain FMAS_PN5 chromosome 1, complete sequence	59.98%	60661	Leptospira kirschneri serovar Cynopteri str. 3522 CT	0.99991	Leptospira kirschneri;RefSeq reference NZ_AHMN02000024.1	70		Leptospira interrogans serovar Autumnalis FJ154543	PASS	70
								Legend:Above cutoff (> 0.999)In range (> 0.989)Below cutoff (< 0.989)

## Sheet: ex interpretaçao MLST GALAXY
Notação	Significado
gene_2(10)	Alelo 2, com 10 diferenças – válido
gene_1(~48)	Alelo mais próximo é o 1, mas ~48 diferenças – provavelmente novo alelo
gene_1(53?)	Alelo 1 incerto e possivelmente incompleto – alelo duvidoso
gene_1(-6)	Alelo incompleto ou truncado – não confiável

## Sheet: Plan3
Espécie	Sorogrupo	Sorovar	KmerFinder-3.2	Score (KF)	jspecies	z-score (JSP) or ANIb (%)	Pathogenwatch	ST (PW)
L. interrogans	Australis	Australis	NZ_CP011410.1 Leptospira interrogans serovar Bratislava strain PigK151 chromosome I, complete sequence	90362	Leptospira interrogans serovar Australis str. 200703203	0.99856	Leptospira interrogans;RefSeq reference NZ_MVAF01000001.1	*6eb1	novel ST
L. interrogans	Australis	Bratislava	NZ_CP011410.1 Leptospira interrogans serovar Bratislava strain PigK151 chromosome I, complete sequence	102989	Leptospira interrogans 733/Leptospira interrogans serovar Bratislava PigK151	0.99991/0.99981	Leptospira interrogans; RefSeq reference NZ_CP011410.1	24
L. interrogans	Autumnalis	Autumnalis	NZ_CP006723.1 Leptospira interrogans serovar Linhai str. 56609 chromosome 1, complete sequence	86774	Leptospira interrogans serovar Autumnalis str. LP101	0.99924	Leptospira interrogans;RefSeq reference NZ_JQQQ01000001.1	*494b	novel ST
L. interrogans	Bataviae	Bataviae	NZ_CP043880.1 Leptospira interrogans serovar Bataviae strain 1548 chromosome, complete genome	101384	Leptospira interrogans serovar Bataviae LepIMR 22	0.99969	Leptospira interrogans;RefSeq reference NZ_AHQE01000318.1	50
L. interrogans	Canicola	Canicola	NZ_CP044513.1 Leptospira interrogans serovar Canicola strain 611 chromosome 1, complete sequence	99457	Leptospira interrogans serovar Canicola	0.99974	Leptospira interrogans;RefSeq reference NZ_AFLP01000437.1	37
L. interrogans	Icterohaemorrhagiae	Copenhageni	NZ_CP020414.2 Leptospira interrogans serovar Copenhageni strain FDAARGOS_203 chromosome, complete genome	100818	Leptospira interrogans serovar Copenhageni	0.99988	Leptospira interrogans;RefSeq reference NZ_FTNA01000056.1	17
L. interrogans	Icterohaemorrhagiae	Icterohaemorrhagiae	NZ_CP020414.2 Leptospira interrogans serovar Copenhageni strain FDAARGOS_203 chromosome, complete genome	100818	Leptospira interrogans serovar Icterohaemorrhagiae	0.99991	Leptospira interrogans;RefSeq reference NZ_FTNA01000056.1	17
L. interrogans	Sejroe	Hardjo	NZ_CP012603.1 Leptospira interrogans serovar Hardjo str. Norma chromosome I, complete sequence	103145	Leptospira interrogans serovar Hardjo	0.99922	Leptospira interrogans;RefSeq reference NZ_CP012603.1	20
L. interrogans	Sejroe	Wolffi	NZ_CP012603.1 Leptospira interrogans serovar Hardjo str. Norma chromosome I, complete sequence	94314	Leptospira interrogans serovar Wolffi - GenBank GCA_055557555.1	1	Leptospira interrogans;RefSeq reference NZ_JQQJ01000001.1	58
L. interrogans	Hebdomadis	Hebdomadis	NZ_CP006723.1 Leptospira interrogans serovar Linhai str. 56609 chromosome 1, complete sequence	86364	Leptospira interrogans serovar Hebdomadis	0.99941	Leptospira interrogans;RefSeq reference NZ_JQQQ01000001.1	27
L. interrogans	Pomona	Pomona	NZ_CP092151.1 Leptospira interrogans strain FMAS_PN2 chromosome 1, complete sequence	93311	Leptospira interrogans serovar Pomona	0.9997	Leptospira interrogans;RefSeq reference NZ_LUHH01000024.1	140
L. interrogans	Pyrogenes	Pyrogenes	NZ_CP092156.1 Leptospira interrogans strain FMAS_AP6 chromosome 1, complete sequence	92789	Leptospira interrogans serovar Pyrogenes	0.99954	Leptospira interrogans;RefSeq reference NZ_AOWY01000001.1	13
L. interrogans	Djasiman	Djasiman	NC_017551.1 Leptospira interrogans serovar Lai str. IPAV chromosome 1, complete sequence	92197	Leptospira interrogans serovar Djasiman str. LT1649	0.99991	Leptospira interrogans;RefSeq reference NZ_AFMC02000016.1	*07a4	novel ST
L. borgpetersenii	Javanica	Javanica	NZ_CP072626.1 Leptospira borgpetersenii strain FMAS_AP4 chromosome 1, complete sequence	83360	Leptospira borgpetersenii serovar Javanica DSM 21538	0.99997	Leptospira borgpetersenii;RefSeq reference NZ_QAJG01000001.1	143
L. borgpetersenii	Sejroe	Sejroe	NZ_CP072626.1 Leptospira borgpetersenii strain FMAS_AP4 chromosome 1, complete sequence	74464	Leptospira borgpetersenii serovar Sejroe strain M84 - GenBank GCF_055557645.1	1	Leptospira borgpetersenii;RefSeq reference NZ_AHMS02000049.1	*4973	novel ST
L. borgpefersenii	Sejroe	Hardjo (hardjobovis)	NZ_CP084914.1 Leptospira borgpetersenii strain MN900 chromosome 1, complete sequence	68739	Leptospira borgpetersenii serovar Hardjo-bovis str. Sponselee Sponselee CDC	0.99887	Leptospira borgpetersenii;RefSeq reference NZ_CP033440.1	152
L. borgpetersenii	Tarassovi	Tarassovi	NZ_CP084914.1 Leptospira borgpetersenii strain MN900 chromosome 1, complete sequence	79723	Leptospira borgpetersenii serovar Hardjo-bovis str. Sponselee Sponselee CDC	0.99757	Leptospira borgpetersenii;RefSeq reference NZ_JQRA01000001.1	153
L. borgpetersenii	Ballum	Castellonis	NZ_CP102680.1 Leptospira borgpetersenii serovar Javanica strain I2 chromosome 1, complete sequence	78697	Leptospira borgpetersenii serovar Castellonis	0.99979	Leptospira borgpetersenii;RefSeq reference NZ_MVIU01000001.1	149
L. borgpetersenii	Celledoni	Whitcombi	NZ_CP030142.1 Leptospira mayottensis strain VS2413 chromosome I, complete sequence	18278	Leptospira borgpetersenii serovar Whitcombi - GenBank GCA_055557475.1	1	Leptospira weilii;RefSeq reference NZ_JQRR01000001.1	*98a0	novel ST
L. kirshneri	Cynopteri	Cynopteri	NZ_CP092660.1 Leptospira kirschneri strain FMAS_PN5 chromosome 1, complete sequence	60661	Leptospira kirschneri serovar Cynopteri str. 3522 CT	0.99991	Leptospira kirschneri;RefSeq reference NZ_AHMN02000024.1	70
L. kirschneri	Grippotyphosa	Grippotyphosa	NZ_CP092660.1 Leptospira kirschneri strain FMAS_PN5 chromosome 1, complete sequence	60310	Leptospira kirschneri serovar Grippotyphosa str. Moskva	0.99997	Leptospira kirschneri/RefSeq reference NZ_MVIS01000001.1	110
L. noguchii	Panama	Panama	NZ_CP091967.1 Leptospira noguchii strain barbudensis chromosome 1, complete sequence	76826	Leptospira noguchii serovar Panama str. CZ214	0.99954	Leptospira noguchii;RefSeq reference NZ_JQRF01000001.1	171
